# Supplementary material for: The potential key genes and pathways associated with Wilms tumor in quest of proper candidates for diagnostic and therapeutic purposes
Source: Sci Rep. 2022 Oct 25;12:17906. doi: 10.1038/s41598-022-22925-3 (PMC9596724; doi:10.1038/s41598-022-22925-3)
Supplement: Supplementary file 1 — Supplementary Table 1. [file 41598_2022_22925_MOESM1_ESM.xlsx]

## Sheet: uique
13	S1: literature searches and duplication removal result
14	Murphy AJ, Pierce J, De Caestecker C, Libes J, Neblett D, de Caestecker M, et al. Aberrant activation, nuclear localization, and phosphorylation of yes-associated protein-1 in the embryonic kidney and Wilms tumor. Pediatric Blood and Cancer. 2014;61(2):198-205.
16	Freeman MR, Washecka R, Chung LW. Aberrant expression of epidermal growth factor receptor and HER-2 (erbB-2) messenger RNAs in human renal cancers. Cancer Res. 1989;49(22):6221-5.
19	Lemoine NR, Hughes CM, Cowell JK. Aberrant expression of the tumour suppressor gene p53 is very frequent in Wilms' tumours. The Journal of Pathology. 1992;168(2):237-42.
21	Shigematsu H, Suzuki M, Takahashi T, Miyajima K, Toyooka S, Shivapurkar N, et al. Aberrant methylation of HIN-1 (high in normal-1) is a frequent event in many human malignancies. International Journal of Cancer. 2005;113(4):600-4.
25	Harada K, Toyooka S, Maitra A, Maruyama R, Toyooka KO, Timmons CF, et al. Aberrant promoter methylation and silencing of the RASSF1A gene in pediatric tumors and cell lines. Oncogene. 2002;21(27):4345-9.
26	Schwienbacher C, Angioni A, Scelfo R, Veronese A, Calin GA, Massazza G, et al. Abnormal RNA expression of 11p15 imprinted genes and kidney developmental genes in Wilms' tumor. Cancer Research. 2000;60(6):1521-5.
36	Sigauke E, Rakheja D, Maddox DL, Hladik CL, White Iii CL, Timmons CF, et al. Absence of expression of SMARCB1/INI1 in malignant rhabdoid tumors of the central nervous system, kidneys and soft tissue: An immunohistochemical study with implications for diagnosis. Modern Pathology. 2006;19(5):717-25.
58	Schweigert A, Fischer C, Mayr D, von Schweinitz D, Kappler R, Hubertus J. Activation of the Wnt/β-catenin pathway is common in wilms tumor, but rarely through β-catenin mutation and APC promoter methylation. Pediatric Surgery International. 2016;32(12):1141-6.
60	Vu TH, Hoffman A. Alterations in the promoter-specific imprinting of the insulin-like growth factor-II gene in Wilms' tumor. The Journal of biological chemistry. 1996;271(15):9014-23.
65	Hubertus J, Lacher M, Rottenkolber M, Müller-HÖCker J, Berger M, Stehr M, et al. Altered expression of imprinted genes in Wilms tumors. Oncology Reports. 2011;25(3):817-23.
71	Taniguchi T, Schofield AE, Scarlett JL, Morison IM, Sullivan MJ, Reeve AE. Altered specificity of IGF2 promoter imprinting during fetal development and onset of Wilms tumour. Oncogene. 1995;11(4):751-6.
74	Kirschner KM, Braun JF, Jacobi CL, Rudigier LJ, Persson AB, Scholz H. Amine oxidase copper-containing 1 (AOC1) is a downstream target gene of the Wilms tumor protein, WT1, during kidney development. The Journal of biological chemistry. 2014;289(35):24452-62.
77	Vasei M, Modjtahedi H, Ale-booyeh O, Mosallaei A, Kajbafzadeh AM, Shahriari M, et al. Amplification and expression of EGFR and ERBB2 in Wilms tumor. Cancer Genetics and Cytogenetics. 2009;194(2):88-95.
100	Bai R, Hu XL, Zhao LS, Geng X, Zhang WM. Analysis of DNMT1 gene polymorphisms in sporadic Wilms tumor. Advanced Materials Research2012. p. 593-6.
711	Ramani P, Headford A, Sowa-Avugrah E, Hunt LP. Angiogenin expression in human kidneys and Wilms' tumours: Relationship with hypoxia and angiogenic factors. International Journal of Experimental Pathology. 2013;94(2):115-25.
714	Maschietto M, Piccoli FS, Costa CM, Camargo LP, Neves JI, Grundy PE, et al. Gene expression analysis of blastemal component reveals genes associated with relapse mechanism in Wilms tumour. European journal of cancer (Oxford, England : 1990). 2011;47(18):2715-22.
723	Fiorino A, De Cecco L, Gamba B, Marchesi E, Collini P, Pession A, et al. Gene expression associated to relapsing disease in Wilms tumor indicates a more differentiated phenotype unveiling a distinct transformation process for patients with a higher risk of relapse. Cancer Research. 2015;75(15).
736	Takahashi M, Yang XJ, Lavery TT, Furge KA, Williams BO, Tretiakova M, et al. Gene expression profiling of favorable histology Wilms tumors and its correlation with clinical features. Cancer Res. 2002;62(22):6598-605.
742	Guerra J, Pereira BMS, Cruz J, Scherer NM, Furtado C, Montalvao de Azevedo R, et al. Genes Controlled by DNA Methylation Are Involved in Wilms Tumor Progression. Cells. 2019;8(8).
770	Pluciennik E, Nowakowska M, Wujcicka WI, Sitkiewicz A, Kazanowska B, Zielinska E, et al. Genetic alterations of WWOX in Wilms' tumor are involved in its carcinogenesis. Oncol Rep. 2012;28(4):1417-22.
777	Hatada I, Inazawa J, Abe T, Nakayama M, Kaneko Y, Jinno Y, et al. Genomic imprinting of human p57KIP2 and its reduced expression in Wilms' tumors. Hum Mol Genet. 1996;5(6):783-8.
784	Halliday BJ, Fukuzawa R, Markie DM, Grundy RG, Ludgate JL, Black MA, et al. Germline mutations and somatic inactivation of TRIM28 in Wilms tumour. PLoS Genetics. 2018;14(6).
785	Vallonthaiel A, Wari N, Ahmed A, Saxena D, Walia R, Iyer V, et al. Glypican-3 as a novel marker of prognosis in wilms tumor. Pediatric Blood and Cancer. 2015;62:S235.
787	Toretsky JA, Zitomersky NL, Eskenazi AE, Voigt RW, Strauch ED, Sun CC, et al. Glypican-3 expression in wilms tumor and hepatoblastoma. American Journal of Pediatric Hematology/Oncology. 2001;23(8):496-9.
900	Tretiakova M, Zynger DL, Luan C, Andeen NK, Finn LS, Kocherginsky M, et al. Glypican 3 overexpression in primary and metastatic Wilms tumors. Virchows Archiv. 2015;466(1):67-76.
932	Deisch J, Raisanen J, Rakheja D. Immunoexpression of SALL4 in Wilms tumors and developing kidney. Pathology and Oncology Research. 2011;17(3):639-44.
1063	Werner H, Re GG, Drummond IA, Sukhatme VP, Rauscher Iii FJ, Sens DA, et al. Increased expression of the insulin-like growth factor I receptor gene, IGF1R in Wilms tumor is correlated with modulation of IGF1R promoter activity by the WT1 Wilms tumor gene product. Proceedings of the National Academy of Sciences of the United States of America. 1993;90(12):5828-32.
1155	Drake KM, Ruteshouser EC, Natrajan R, Harbor P, Wegert J, Gessler M, et al. Loss of heterozygosity at 2q37 in sporadic Wilms' tumor: Putative role for miR-562. Clinical Cancer Research. 2009;15(19):5985-92.
1156	Liu CL, Wang WH, Sun YL, Zhuang HW, Xu M, Chen HF, et al. MiR-144-3p inhibits the proliferation and metastasis of pediatric Wilms' tumor cells by regulating Girdin. European Review for Medical and Pharmacological Sciences. 2018;22(22):7671-8.
1157	Zhao XS, Han B, Zhao JX, Tao N, Dong CY. MiR-155-5p affects Wilms' tumor cell proliferation and apoptosis via targeting CREB1. European Review for Medical and Pharmacological Sciences. 2019;23(3):1030-7.
1163	Luo X, Dong J, He X, Shen L, Long C, Liu F, et al. MiR-155-5p exerts tumor-suppressing functions in Wilms tumor by targeting IGF2 via the PI3K signaling pathway. Biomedicine and Pharmacotherapy. 2020;125.
1181	Watson JA, Bryan K, Williams R, Popov S, Vujanic G, Coulomb A, et al. miRNA Profiles as a Predictor of Chemoresponsiveness in Wilms' Tumor Blastema. PLoS ONE. 2013;8(1).
1197	Tomlinson GE, Argyle JC, Velasco S, Nisen PD. Molecular characterization of congenital mesoblastic nephroma and its distinction from Wilms tumor. Cancer. 1992;70(9):2358-61.
1334	Maschietto M, de Camargo B, Brentani H, Grundy P, Sredni ST, Torres C, et al. Molecular profiling of isolated histological components of wilms tumor implicates a common role for the Wnt signaling pathway in kidney and tumor development. Oncology. 2008;75(1-2):81-91.
1366	Cui M, Liu W, Zhang L, Guo F, Liu Y, Chen F, et al. Over-expression of miR-21 and lower PTEN levels in wilms’ tumor with aggressive behavior. Tohoku Journal of Experimental Medicine. 2017;242(1):43-52.
1420	Morgenstern DA, Hasan F, Gibson S, Winyard P, Sebire NJ, Anderson J. PAX5 Expression in nonhematopoietic tissues reappraisal of previous studies. American Journal of Clinical Pathology. 2010;133(3):407-15.
1432	Qi C, Hu Y, Yang F, An H, Zhang J, Jin H, et al. Preliminary observations regarding the expression of collagen triple helix repeat-containing 1 is an independent prognostic factor for Wilms’ tumor. Journal of Pediatric Surgery. 2016;51(9):1501-6.
1434	Rigolet M, Faussillon M, Baudry D, Junien C, Jeanpierre C. Profiling of differential gene expression in Wilms tumor by cDNA expression array. Pediatric Nephrology. 2001;16(12):1113-21.
1465	Williams RD, Hing SN, Greer BT, Whiteford CC, Wei JS, Natrajan R, et al. Prognostic classification of relapsing favorable histology Wilms tumor using cDNA microarray expression profiling and support vector machines. Genes Chromosomes and Cancer. 2004;41(1):65-79.
1466	Skotnicka-Klonowicz G, Kobos J, Łoś E, Trejster E, Szymik-Kantorowicz S, Daszkiewicz P. Prognostic value of p53 expression in Wilms' tumor in children. Medical Science Monitor. 2001;7(6):1224-9.
1469	Miller MA, Karacay B, Breslow NE, Li S, O'Dorisio MS, Grundy PE, et al. Prognostic value of quantifying apoptosis factor expression in favorable histology Wilms tumors. Journal of Pediatric Hematology/Oncology. 2005;27(1):11-4.
1509	Kentsis A, Burns M, Eisenberg A, Ahmed S, Gaewsky L, Bradwin G, et al. Prohibitin is a prognostic marker of treatment failure and therapeutic target to block chemotherapy resistance in wilms tumor. Pediatric Blood and Cancer. 2013;60:S3.
1516	Thompson JS, Reese KJ, DeBaun MR, Perlman EJ, Feinberg AP. Reduced expression of the cyclin-dependent kinase inhibitor gene p57(KIP2) in Wilms' tumor. Cancer Research. 1996;56(24):5723-7.
1522	Gupta A, Kessler P, Rawwas J, Williams BRG. Regulation of CRABP-II expression by MycN in Wilms tumor. Experimental Cell Research. 2008;314(20):3663-8.
1547	Werner H, Roberts CT, Jr., Rauscher FJ, 3rd, LeRoith D. Regulation of insulin-like growth factor I receptor gene expression by the Wilms' tumor suppressor WT1. J Mol Neurosci. 1996;7(2):111-23.
1628	Song DJ, Yue LF, Zhang D, Yang HY, Fan YX, Yue M, et al. Relationship between mRNA expression and promoter methylation status of p73 gene in peripheral blood among children with Wilms' tumor. Chinese Journal of Contemporary Pediatrics. 2013;15(8):638-43.
1651	Hubertus J, Zitzmann F, Trippel F, Müller-Höcker J, Stehr M, von Schweinitz D, et al. Selective Methylation of CpGs at Regulatory Binding Sites Controls NNAT Expression in Wilms Tumors. PLoS ONE. 2013;8(6).
1652	Satoh Y, Nakagawachi T, Nakadate H, Kaneko Y, Masaki Z, Mukai T, et al. Significant reduction of WT1 gene expression, possibly due to epigenetic alteration in Wilms' tumor. Journal of Biochemistry. 2003;133(3):303-8.
1660	Su L, Wu A, Zhang W, Kong X. Silencing long non-coding RNA SNHG6 restrains proliferation, migration and invasion of Wilms’ tumour cell lines by regulating miR-15a. Artificial Cells, Nanomedicine and Biotechnology. 2019;47(1):2670-7.
1661	Pierce J, Murphy AJ, Panzer A, de Caestecker C, Ayers GD, Neblett D, et al. SIX2 Effects on Wilms tumor biology. Translational Oncology. 2014;7(6):800-11.
1669	Singh KP, Roy D. SKCG-1: A new candidate growth regulatory gene at chromosome 11q23.2 in human sporadic Wilms tumours. British Journal of Cancer. 2006;94(10):1524-32.
1678	Zhang J, Hou T, Qi X, Wang J, Sun X. SOX21-AS1 is associated with clinical stage and regulates cell proliferation in nephroblastoma. Bioscience Reports. 2019;39(5).
1710	Cao X, Liu D, Yan X, Zhang Y, Yuan L, Zhang T, et al. Stat3 inhibits WTX expression through up-regulation of microRNA-370 in Wilms tumor. FEBS Letters. 2013;587(6):639-44.
1735	Maschietto M, Trape AP, Piccoli FS, Ricca TI, Dias AA, Coudry RA, et al. Temporal blastemal cell gene expression analysis in the kidney reveals new Wnt and related signaling pathway genes to be essential for Wilms' tumor onset. Cell death & disease. 2011;2:e224.
1738	Maschietto M, Williams RD, Chagtai T, Popov SD, Sebire NJ, Vujanic G, et al. TP53 mutational status is a potential marker for risk stratification in Wilms tumour with diffuse anaplasia. PLoS ONE. 2014;9(10).
1796	Li W, Kessler P, Williams BRG. Transcript profiling of Wilms tumors reveals connections to kidney morphogenesis and expression patterns associated with anaplasia. Oncogene. 2005;24(3):457-68.
1824	Diets IJ, Hoyer J, Ekici AB, Popp B, Hoogerbrugge N, van Reijmersdal SV, et al. TRIM28 haploinsufficiency predisposes to Wilms tumor. International Journal of Cancer. 2019;145(4):941-51.
2034	Armstrong AE, Gadd S, Huff V, Gerhard DS, Dome JS, Perlman EJ. A unique subset of low-risk wilms tumors is characterized by loss of function of TRIM28 (KAP1), a gene critical in early renal development: A children’s oncology group study. PLoS ONE. 2018;13(12).
	Lovvorn Iii HN, Boyle S, Shi G, Shyr Y, Wills ML, Perantoni AO, et al. Wilms' tumorigenesis is altered by misexpression of the transcriptional co-activator, CITED1. Journal of Pediatric Surgery. 2007;42(3):474-81.
