# Supplementary material for: The potential key genes and pathways associated with Wilms tumor in quest of proper candidates for diagnostic and therapeutic purposes
Source: Sci Rep. 2022 Oct 25;12:17906. doi: 10.1038/s41598-022-22925-3 (PMC9596724; doi:10.1038/s41598-022-22925-3)
Supplement: Supplementary file 2 — Supplementary Information. [file 41598_2022_22925_MOESM2_ESM.xlsx]

## Sheet: common GENE between total lit &
# LiteratureGene_only	LiteratureGene_only_IDs	GSE66405_only	GSE66405_only_IDs	LiteratureGene_GSE66405_intersect	LiteratureGene_GSE66405_intersect_IDs	LiteratureGene_all	LiteratureGene_all_IDs	GSE66405_all	GSE66405_all_IDs
ABI2	10152	A1CF	29974	AGT	183	ABI2	10152	A1CF	29974
ACP5	54	ABAT	18	AOC1	26	ACP5	54	ABAT	18
AMER1	139285	ABCB1	5243	AQP1	358	AGT	183	ABCB1	5243
ANGEL2	90806	ABCC2	1244	BASP1	10409	AMER1	139285	ABCC2	1244
APC	324	ACADL	33	BHMT	635	ANGEL2	90806	ACADL	33
ARPC5	10092	ACADSB	36	BIRC5	332	AOC1	26	ACADSB	36
AURKA	6790	ACAT1	38	BUB1	699	APC	324	ACAT1	38
AXIN2	8313	ACE2	59272	BUB1B	701	AQP1	358	ACE2	59272
AXL	558	ACMSD	130013	CCNB2	9133	ARPC5	10092	ACMSD	130013
BARX2	8538	ACOT11	26027	CCND2	894	AURKA	6790	ACOT11	26027
BAX	581	ACPP	56318	CDH1	999	AXIN2	8313	ACPP	56318
BCL2	596	ACSF2	80221	CLDN10	9071	AXL	558	ACSF2	80221
BCL2L1	598	ACSL1	2180	COL5A1	1289	BARX2	8538	ACSL1	2180
BHLHE40	8553	ACSM2B	348158	COL5A2	1290	BASP1	10409	ACSM2B	348158
BLCAP	10904	ACSM3	6296	COL6A3	1293	BAX	581	ACSM3	6296
BMP4	652	ACSS1	84532	CRABP2	1382	BCL2	596	ACSS1	84532
BMP7	655	ACY1	95	CRB3	92359	BCL2L1	598	ACY1	95
BRAF	673	ACY3	91703	CTHRC1	115908	BHLHE40	8553	ACY3	91703
BRCA1	672	ADA	100	EGF	1950	BHMT	635	ADA	100
BRCA2	675	ADD2	119	ELF3	1999	BIRC5	332	ADD2	119
BSG	682	ADH6	130	ERBB3	2065	BLCAP	10904	ADH6	130
CARS	27267	AFF3	3899	EYA1	2138	BMP4	652	AFF3	3899
CASP1	834	AFM	173	EZH2	2146	BMP7	655	AFM	173
CASP4	837	AFP	174	FBP1	2203	BRAF	673	AFP	174
CASP8	841	AGMAT	79814	FGFR3	2261	BRCA1	672	AGMAT	79814
CCL5	6352	AGPAT9	102843911	HDGF	3068	BRCA2	675	AGPAT9	102843911
CCND1	595	AGXT2	64902	HLA-A	3105	BSG	682	AGT	183
CCNE1	898	AIF1L	83543	HNF1A	6927	BUB1	699	AGXT2	64902
CCNO	10309	AK4	205	HSD11B2	3291	BUB1B	701	AIF1L	83543
CD59	966	AKR7A3	22977	HSPA2	3306	CARS	27267	AK4	205
CD70	970	ALB	213	IGF2	3481	CASP1	834	AKR7A3	22977
CD81	975	ALDH1L1	10840	KRT7	3855	CASP4	837	ALB	213
CD9	928	ALDH4A1	8659	LAMA4	3910	CASP8	841	ALDH1L1	10840
CDA	978	ALDH6A1	4329	LYPD1	116372	CCL5	6352	ALDH4A1	8659
CDC20	991	ALDH8A1	64577	MAOA	4128	CCNB2	9133	ALDH6A1	4329
CDC25A	993	ALDOB	229	MAP1B	4131	CCND1	595	ALDH8A1	64577
CDH13	1012	AMBP	259	MEIS1	4211	CCND2	894	ALDOB	229
CDH6	1004	ANGPTL3	27329	MST1	4485	CCNE1	898	AMBP	259
CDK1	983	ANK3	288	MUC1	4582	CCNO	10309	ANGPTL3	27329
CDK2	1017	ANKRD2	26287	NCAM1	4684	CD59	966	ANK3	288
CDK5	1020	ANPEP	290	NNAT	4826	CD70	970	ANKRD2	26287
CDK6	1021	ANTXR1	84168	PAH	5053	CD81	975	ANPEP	290
CDKN1A	1026	ANXA9	8416	PLCG2	5336	CD9	928	ANTXR1	84168
CDKN1C	1028	AOX1	316	RAB17	64284	CDA	978	ANXA9	8416
CDKN2A	1029	AP1M2	10053	RAB25	57111	CDC20	991	AOC1	26
CDKN2B	1030	APBA2	321	RBP1	5947	CDC25A	993	AOX1	316
CHD7	55636	APOC1	341	RGMA	56963	CDH1	999	AP1M2	10053
CIDEB	27141	APOH	350	SDC1	6382	CDH13	1012	APBA2	321
CITED1	4435	APOM	55937	SIX1	6495	CDH6	1004	APOC1	341
CLDN1	9076	AQP2	359	SIX2	10736	CDK1	983	APOH	350
CLDN6	9074	AQP3	360	SLC22A2	6582	CDK2	1017	APOM	55937
CLINT1	9685	AQP6	363	TPX2	22974	CDK5	1020	AQP1	358
CLPB	81570	AQP7	364	TRAIP	10293	CDK6	1021	AQP2	359
COL4A1	1282	ARG2	384	VCAN	1462	CDKN1A	1026	AQP3	360
COL4A2	1284	ARHGEF16	27237	VEGFA	7422	CDKN1C	1028	AQP6	363
CORO1A	11151	ARHGEF28	64283			CDKN2A	1029	AQP7	364
CPVL	54504	ARL4D	379			CDKN2B	1030	ARG2	384
CTCF	10664	ASB15	142685			CHD7	55636	ARHGEF16	27237
CTCFL	140690	ASB9	140462			CIDEB	27141	ARHGEF28	64283
CTNNA1	1495	ASPA	443			CITED1	4435	ARL4D	379
CTNNB1	1499	ASPG	374569			CLDN1	9076	ASB15	142685
DCLRE1A	9937	ASPM	259266			CLDN10	9071	ASB9	140462
DDR2	4921	ASS1	445			CLDN6	9074	ASPA	443
DDX24	57062	ATP12A	479			CLINT1	9685	ASPG	374569
DICER1	23405	ATP1A1	476			CLPB	81570	ASPM	259266
DLK1	8788	ATP1A4	480			COL4A1	1282	ASS1	445
DNMT3A	1788	ATP1B1	481			COL4A2	1284	ATP12A	479
DSP	1832	ATP6V0A4	50617			COL5A1	1289	ATP1A1	476
DUOX1	53905	ATP6V0D2	245972			COL5A2	1290	ATP1A4	480
E2F3	1871	ATP6V1B1	525			COL6A3	1293	ATP1B1	481
EGFR	1956	ATP6V1G3	127124			CORO1A	11151	ATP6V0A4	50617
ELN	2006	AVPR1A	552			CPVL	54504	ATP6V0D2	245972
ERBB2	2064	AZGP1	563			CRABP2	1382	ATP6V1B1	525
EVPL	2125	B4GALNT4	338707			CRB3	92359	ATP6V1G3	127124
FAM83D	81610	BAIAP2L2	80115			CTCF	10664	AVPR1A	552
FAS	355	BBOX1	8424			CTCFL	140690	AZGP1	563
FGF2	2247	BDH1	622			CTHRC1	115908	B4GALNT4	338707
FGF8	2253	BDKRB2	624			CTNNA1	1495	BAIAP2L2	80115
FGFBP1	9982	BHMT2	23743			CTNNB1	1499	BASP1	10409
FGFR1	2260	BLM	641			DCLRE1A	9937	BBOX1	8424
FN1	2335	BLNK	29760			DDR2	4921	BDH1	622
FOSL1	8061	BMPER	168667			DDX24	57062	BDKRB2	624
FOXC1	2296	BSND	7809			DICER1	23405	BHMT	635
FOXM1	2305	BSPRY	54836			DLK1	8788	BHMT2	23743
FZD3	7976	C11ORF54	28970			DNMT3A	1788	BIRC5	332
G0S2	50486	C1ORF115	79762			DSP	1832	BLM	641
GAS1	2619	C1ORF116	79098			DUOX1	53905	BLNK	29760
GOLPH3	64083	C1QB	713			E2F3	1871	BMPER	168667
GPC3	2719	CA10	56934			EGF	1950	BSND	7809
GRHL2	79977	CA12	771			EGFR	1956	BSPRY	54836
HBEGF	1839	CA2	760			ELF3	1999	BUB1	699
HDAC7	51564	CA4	762			ELN	2006	BUB1B	701
HGF	3082	CABP1	9478			ERBB2	2064	C11ORF54	28970
HIPK1	204851	CACNA1G	8913			ERBB3	2065	C1ORF115	79762
HNF4A	3172	CALB1	793			EVPL	2125	C1ORF116	79098
HOXA11	3207	CAPN12	147968			EYA1	2138	C1QB	713
HOXA3	3200	CAPN13	92291			EZH2	2146	CA10	56934
HOXA4	3201	CASR	846			FAM83D	81610	CA12	771
HOXA5	3202	CASZ1	54897			FAS	355	CA2	760
HOXA6	3203	CBX2	84733			FBP1	2203	CA4	762
HOXC9	3225	CBX7	23492			FGF2	2247	CABP1	9478
HPGD	3248	CCDC136	64753			FGF8	2253	CACNA1G	8913
HSPA4	3308	CCDC3	83643			FGFBP1	9982	CALB1	793
HUS1	3364	CCDC80	151887			FGFR1	2260	CAPN12	147968
ID1	3397	CCDC88A	55704			FGFR3	2261	CAPN13	92291
ID4	3400	CD276	80381			FN1	2335	CASR	846
IFNAR2	3455	CD79A	973			FOSL1	8061	CASZ1	54897
IGF1R	3480	CDC45	8318			FOXC1	2296	CBX2	84733
IGFBP2	3485	CDCA2	157313			FOXM1	2305	CBX7	23492
IGFBP4	3487	CDCA5	113130			FZD3	7976	CCDC136	64753
IL6	3569	CDCA7	83879			G0S2	50486	CCDC3	83643
ING1	3621	CDCA8	55143			GAS1	2619	CCDC80	151887
IRF6	3664	CDH11	1009			GOLPH3	64083	CCDC88A	55704
ITGA2	3673	CDH16	1014			GPC3	2719	CCNB2	9133
KIAA0368	427336	CDH2	1000			GRHL2	79977	CCND2	894
KLHL42	57542	CDHR5	53841			HBEGF	1839	CD276	80381
KNTC1	9735	CDKL1	8814			HDAC7	51564	CD79A	973
LDB1	8861	CDKN3	1033			HDGF	3068	CDC45	8318
LGALS4	3960	CEACAM1	634			HGF	3082	CDCA2	157313
LRP1	4035	CENPA	1058			HIPK1	204851	CDCA5	113130
LRP2	4036	CENPE	1062			HLA-A	3105	CDCA7	83879
LTF	4057	CENPF	1063			HNF1A	6927	CDCA8	55143
MAP2K1	5604	CENPU	79682			HNF4A	3172	CDH1	999
MAP4K4	9448	CENPW	387103			HOXA11	3207	CDH11	1009
MAPK7	5598	CEP170	9859			HOXA3	3200	CDH16	1014
MAPK8IP1	9479	CEP55	55165			HOXA4	3201	CDH2	1000
MCL1	4170	CERS1	10715			HOXA5	3202	CDHR5	53841
MCM2	4171	CGN	57530			HOXA6	3203	CDKL1	8814
MEIS2	4212	CGNL1	84952			HOXC9	3225	CDKN3	1033
MEOX1	4222	CHCHD10	400916			HPGD	3248	CEACAM1	634
MEST	4232	CHDH	55349			HSD11B2	3291	CENPA	1058
MET	4233	CHST1	8534			HSPA2	3306	CENPE	1062
MIER1	57708	CISH	1154			HSPA4	3308	CENPF	1063
MIF	4282	CKB	1152			HUS1	3364	CENPU	79682
MLF1	4291	CKMT1A	548596			ID1	3397	CENPW	387103
MMP14	4323	CKMT2	1160			ID4	3400	CEP170	9859
MMP2	4313	CLCN5	1184			IFNAR2	3455	CEP55	55165
MPP2	4355	CLCNKA	1187			IGF1R	3480	CERS1	10715
MRE11A	17535	CLCNKB	1188			IGF2	3481	CGN	57530
MSH3	4437	CLDN14	23562			IGFBP2	3485	CGNL1	84952
MTDH	92140	CLDN16	10686			IGFBP4	3487	CHCHD10	400916
MYC	4609	CLDN19	149461			IL6	3569	CHDH	55349
MYCN	4613	CLDN2	9075			ING1	3621	CHST1	8534
NCAPH	23397	CLDN7	1366			IRF6	3664	CISH	1154
NCOA6	23054	CLDN8	9073			ITGA2	3673	CKB	1152
NES	10763	CLEC18B	497190			KIAA0368	427336	CKMT1A	548596
NGFR	4804	CLEC3B	7123			KLHL42	57542	CKMT2	1160
NKRF	55922	CLIC5	53405			KNTC1	9735	CLCN5	1184
NOL10	79954	CLMN	79789			KRT7	3855	CLCNKA	1187
NOS3	4846	CLNK	116449			LAMA4	3910	CLCNKB	1188
NOTCH1	4851	CLRN3	119467			LDB1	8861	CLDN10	9071
NTRK1	4914	CMTM3	123920			LGALS4	3960	CLDN14	23562
NTRK2	4915	CMTM4	146223			LRP1	4035	CLDN16	10686
OLFM2	93145	CNTNAP2	26047			LRP2	4036	CLDN19	149461
ORC5	5001	CNTNAP3B	728577			LTF	4057	CLDN2	9075
P2RY1	5028	COBL	23242			LYPD1	116372	CLDN7	1366
PARP12	64761	COBLL1	22837			MAOA	4128	CLDN8	9073
PAX2	5076	COL13A1	1305			MAP1B	4131	CLEC18B	497190
PAX4	5078	COL14A1	7373			MAP2K1	5604	CLEC3B	7123
PAX8	7849	COL1A1	1277			MAP4K4	9448	CLIC5	53405
PCNA	5111	COL2A1	1280			MAPK7	5598	CLMN	79789
PDGFA	5154	COL3A1	1281			MAPK8IP1	9479	CLNK	116449
PHB	5245	COL4A3	1285			MCL1	4170	CLRN3	119467
PHLDA2	7262	COL4A4	1286			MCM2	4171	CMTM3	123920
PKP4	8502	COL6A2	1292			MEIS1	4211	CMTM4	146223
POU5F1	5460	COL6A6	131873			MEIS2	4212	CNTNAP2	26047
PPP1R15B	84919	COLEC12	81035			MEOX1	4222	CNTNAP3B	728577
PPP1R9B	84687	COMTD1	118881			MEST	4232	COBL	23242
PRG2	5553	CPEB4	80315			MET	4233	COBLL1	22837
PRKD3	23683	CPT1A	1374			MIER1	57708	COL13A1	1305
PRRG4	79056	CPT1C	126129			MIF	4282	COL14A1	7373
PSMB2	5690	CPXM1	56265			MLF1	4291	COL1A1	1277
PSMC2	5701	CRHBP	1393			MMP14	4323	COL2A1	1280
RAB3GAP2	25782	CRYAB	1410			MMP2	4313	COL3A1	1281
RASSF1	11186	CRYL1	51084			MPP2	4355	COL4A3	1285
RGS16	6004	CRYM	1428			MRE11A	17535	COL4A4	1286
RHOB	388	CRYZ	1429			MSH3	4437	COL5A1	1289
RNF11	26994	CTXN3	613212			MST1	4485	COL5A2	1290
RNF8	9025	CUBN	8029			MTDH	92140	COL6A2	1292
RPS27L	51065	CWH43	80157			MUC1	4582	COL6A3	1293
RRM2	6241	CXCL14	9547			MYC	4609	COL6A6	131873
RTL1	388015	CXCR4	7852			MYCN	4613	COLEC12	81035
SALL4	57167	CYB5A	1528			NCAM1	4684	COMTD1	118881
SCGB3A1	92304	CYFIP2	26999			NCAPH	23397	CPEB4	80315
SCML2	10389	CYP24A1	1591			NCOA6	23054	CPT1A	1374
SET	6418	CYP2B6	1555			NES	10763	CPT1C	126129
SFRP1	6422	CYP3A7	1551			NGFR	4804	CPXM1	56265
SLC22A18	5002	CYP4A11	1579			NKRF	55922	CRABP2	1382
SMARCB1	6598	CYP4A22	284541			NNAT	4826	CRB3	92359
SOD1	6647	CYP4F3	4051			NOL10	79954	CRHBP	1393
SOD3	6649	CYP8B1	1582			NOS3	4846	CRYAB	1410
SORCS2	57537	CYS1	192668			NOTCH1	4851	CRYL1	51084
SPC25	57405	CYSTM1	84418			NTRK1	4914	CRYM	1428
SPP1	6696	DAO	1610			NTRK2	4915	CRYZ	1429
SPRY4	81848	DCDC2	51473			OLFM2	93145	CTHRC1	115908
STAT1	6772	DCXR	51181			ORC5	5001	CTXN3	613212
STK10	6793	DDAH1	23576			P2RY1	5028	CUBN	8029
STMN1	3925	DDC	1644			PAH	5053	CWH43	80157
STRA6	64220	DEFB1	1672			PARP12	64761	CXCL14	9547
SUGP1	57794	DHDH	27294			PAX2	5076	CXCR4	7852
SUPT5H	6829	DHRS4L2	317749			PAX4	5078	CYB5A	1528
TBRG1	84897	DIO1	1733			PAX8	7849	CYFIP2	26999
TCIRG1	10312	DMGDH	29958			PCNA	5111	CYP24A1	1591
TESK1	7016	DMTN	2039			PDGFA	5154	CYP2B6	1555
TGFBR2	7048	DNASE1	1773			PHB	5245	CYP3A7	1551
THBS1	7057	DNASE1L3	1776			PHLDA2	7262	CYP4A11	1579
TIMP1	7076	DPYS	1807			PKP4	8502	CYP4A22	284541
TIMP3	7078	DPYSL4	10570			PLCG2	5336	CYP4F3	4051
TMEFF1	8577	DTL	51514			POU5F1	5460	CYP8B1	1582
TMEM63A	9725	DUSP9	1852			PPP1R15B	84919	CYS1	192668
TNFRSF10A	8797	E2F2	1870			PPP1R9B	84687	CYSTM1	84418
TNFRSF10B	8795	E2F7	144455			PRG2	5553	DAO	1610
TNFRSF21	27242	ECHS1	1892			PRKD3	23683	DCDC2	51473
TP53	7157	EFHD1	80303			PRRG4	79056	DCXR	51181
TP73	7161	EHF	26298			PSMB2	5690	DDAH1	23576
TRADD	8717	EHHADH	1962			PSMC2	5701	DDC	1644
TRAF4	9618	ELF5	2001			RAB17	64284	DEFB1	1672
TRIM14	9830	ELMO3	79767			RAB25	57111	DHDH	27294
TRIM28	10155	ELOVL2	54898			RAB3GAP2	25782	DHRS4L2	317749
TTN	7273	ELOVL7	79993			RASSF1	11186	DIO1	1733
UBAP1	51271	EMCN	51705			RBP1	5947	DMGDH	29958
UBLCP1	134510	EMX1	2016			RGMA	56963	DMTN	2039
USP3	9960	ENAH	55740			RGS16	6004	DNASE1	1773
UTP15	84135	ENC1	8507			RHOB	388	DNASE1L3	1776
VPS28	51160	EPB41L4B	54566			RNF11	26994	DPYS	1807
WASF3	10810	EPHX2	2053			RNF8	9025	DPYSL4	10570
WNT5B	81029	EPS8L2	64787			RPS27L	51065	DTL	51514
WT1	7490	ERBB4	2066			RRM2	6241	DUSP9	1852
WWP1	11059	ERICH4	100170765			RTL1	388015	E2F2	1870
YAP1	10413	ERP27	121506			SALL4	57167	E2F7	144455
YY1	7528	ESRP2	80004			SCGB3A1	92304	ECHS1	1892
ZEB1	6935	ESRRA	2101			SCML2	10389	EFHD1	80303
ZNF205	7755	ETNK2	55224			SDC1	6382	EGF	1950
ZSWIM8	23053	ETV1	2115			SET	6418	EHF	26298
		EXPH5	23086			SFRP1	6422	EHHADH	1962
		F11	2160			SIX1	6495	ELF3	1999
		F2RL1	2150			SIX2	10736	ELF5	2001
		FA2H	79152			SLC22A18	5002	ELMO3	79767
		FABP1	2168			SLC22A2	6582	ELOVL2	54898
		FABP3	2170			SMARCB1	6598	ELOVL7	79993
		FABP5	2171			SOD1	6647	EMCN	51705
		FAIM2	23017			SOD3	6649	EMX1	2016
		FAM110C	642273			SORCS2	57537	ENAH	55740
		FAM134B	100859798			SPC25	57405	ENC1	8507
		FAM151A	338094			SPP1	6696	EPB41L4B	54566
		FAM3B	54097			SPRY4	81848	EPHX2	2053
		FAM83B	222584			STAT1	6772	EPS8L2	64787
		FAM84B	770776			STK10	6793	ERBB3	2065
		FANCA	2175			STMN1	3925	ERBB4	2066
		FBLIM1	54751			STRA6	64220	ERICH4	100170765
		FBLN1	2192			SUGP1	57794	ERP27	121506
		FBN2	2201			SUPT5H	6829	ESRP2	80004
		FBXO2	26232			TBRG1	84897	ESRRA	2101
		FCN3	8547			TCIRG1	10312	ETNK2	55224
		FGD4	121512			TESK1	7016	ETV1	2115
		FGF1	2246			TGFBR2	7048	EXPH5	23086
		FGF9	2254			THBS1	7057	EYA1	2138
		FKBP10	60681			TIMP1	7076	EZH2	2146
		FKBP7	51661			TIMP3	7078	F11	2160
		FMO1	2326			TMEFF1	8577	F2RL1	2150
		FMO4	2329			TMEM63A	9725	FA2H	79152
		FMO5	2330			TNFRSF10A	8797	FABP1	2168
		FMOD	2331			TNFRSF10B	8795	FABP3	2170
		FOLR1	2348			TNFRSF21	27242	FABP5	2171
		FOLR2	2350			TP53	7157	FAIM2	23017
		FOLR3	2352			TP73	7161	FAM110C	642273
		FOXI1	2299			TPX2	22974	FAM134B	100859798
		FOXQ1	94234			TRADD	8717	FAM151A	338094
		FRMD3	257019			TRAF4	9618	FAM3B	54097
		FSCN1	6624			TRAIP	10293	FAM83B	222584
		FTCD	10841			TRIM14	9830	FAM84B	770776
		FUT6	2528			TRIM28	10155	FANCA	2175
		FXYD2	486			TTN	7273	FBLIM1	54751
		FXYD3	5349			UBAP1	51271	FBLN1	2192
		FXYD4	53828			UBLCP1	134510	FBN2	2201
		FZD7	8324			USP3	9960	FBP1	2203
		G6PC	2538			UTP15	84135	FBXO2	26232
		GABARAPL1	23710			VCAN	1462	FCN3	8547
		GAD1	2571			VEGFA	7422	FGD4	121512
		GADD45A	1647			VPS28	51160	FGF1	2246
		GAL3ST1	9514			WASF3	10810	FGF9	2254
		GALNT14	79623			WNT5B	81029	FGFR3	2261
		GATA2	2624			WT1	7490	FKBP10	60681
		GATA3	2625			WWP1	11059	FKBP7	51661
		GATM	2628			YAP1	10413	FMO1	2326
		GCGR	2642			YY1	7528	FMO4	2329
		GDA	9615			ZEB1	6935	FMO5	2330
		GDF1	2657			ZNF205	7755	FMOD	2331
		GDF15	9518			ZSWIM8	23053	FOLR1	2348
		GGACT	87769					FOLR2	2350
		GGT1	2678					FOLR3	2352
		GGT6	124975					FOXI1	2299
		GGTLC1	92086					FOXQ1	94234
		GGTLC2	91227					FRMD3	257019
		GINS2	51659					FSCN1	6624
		GJC1	10052					FTCD	10841
		GLDC	2731					FUT6	2528
		GLI2	2736					FXYD2	486
		GLI3	2737					FXYD3	5349
		GLIPR1	11010					FXYD4	53828
		GLIPR2	152007					FZD7	8324
		GLRX	2745					G6PC	2538
		GLS	2744					GABARAPL1	23710
		GLYAT	10249					GAD1	2571
		GOLT1A	127845					GADD45A	1647
		GOT1	2805					GAL3ST1	9514
		GP2	2813					GALNT14	79623
		GPC2	221914					GATA2	2624
		GPC5	2262					GATA3	2625
		GPD1	2819					GATM	2628
		GPR116	422061					GCGR	2642
		GPR160	26996					GDA	9615
		GPR98	102857920					GDF1	2657
		GPRC5B	51704					GDF15	9518
		GPX3	2878					GGACT	87769
		GRAMD1C	54762					GGT1	2678
		GRB14	2888					GGT6	124975
		GRID2IP	392862					GGTLC1	92086
		GSTA2	2939					GGTLC2	91227
		GSTA5	221357					GINS2	51659
		GSTM3	2947					GJC1	10052
		GTSE1	51512					GLDC	2731
		GXYLT2	727936					GLI2	2736
		H2BFM	69389					GLI3	2737
		HAAO	23498					GLIPR1	11010
		HAO2	51179					GLIPR2	152007
		HAPLN3	145864					GLRX	2745
		HAS2	3037					GLS	2744
		HEPACAM2	253012					GLYAT	10249
		HGD	3081					GOLT1A	127845
		HIST1H2AI	100360754					GOT1	2805
		HIST1H2AM	103221935					GP2	2813
		HIST1H3B	680498					GPC2	221914
		HIST1H3D	695092					GPC5	2262
		HIST1H3H	100858681					GPD1	2819
		HIST2H3A	417953					GPR116	422061
		HJURP	55355					GPR160	26996
		HK2	3099					GPR98	102857920
		HLF	3131					GPRC5B	51704
		HMCN1	83872					GPX3	2878
		HMGCS2	3158					GRAMD1C	54762
		HOGA1	112817					GRB14	2888
		HPD	3242					GRID2IP	392862
		HPN	3249					GSTA2	2939
		HRG	3273					GSTA5	221357
		HS6ST2	90161					GSTM3	2947
		HSPA12A	259217					GTSE1	51512
		HTR2B	3357					GXYLT2	727936
		HYAL1	3373					H2BFM	69389
		IDNK	414328					HAAO	23498
		IHH	3549					HAO2	51179
		IL13RA2	3598					HAPLN3	145864
		IMPA2	3613					HAS2	3037
		INPP5J	27124					HDGF	3068
		IQGAP3	128239					HEPACAM2	253012
		IRX1	79192					HGD	3081
		IRX2	153572					HIST1H2AI	100360754
		IRX5	10265					HIST1H2AM	103221935
		ISLR	3671					HIST1H3B	680498
		ITGB3	3690					HIST1H3D	695092
		ITGB6	3694					HIST1H3H	100858681
		ITGB8	3696					HIST2H3A	417953
		ITLN1	55600					HJURP	55355
		IYD	389434					HK2	3099
		KCNG1	3755					HLA-A	3105
		KCNH6	81033					HLF	3131
		KCNIP4	80333					HMCN1	83872
		KCNJ1	3758					HMGCS2	3158
		KCNJ10	3766					HNF1A	6927
		KCNJ13	3769					HOGA1	112817
		KCNJ15	3772					HPD	3242
		KCNJ16	3773					HPN	3249
		KCNJ3	3760					HRG	3273
		KCNK2	3776					HS6ST2	90161
		KCNK5	8645					HSD11B2	3291
		KCNQ1	3784					HSPA12A	259217
		KDF1	126695					HSPA2	3306
		KHK	3795					HTR2B	3357
		KIAA0101	101748248					HYAL1	3373
		KIF12	113220					IDNK	414328
		KIF13B	23303					IGF2	3481
		KIF14	9928					IHH	3549
		KIF15	56992					IL13RA2	3598
		KIF16B	55614					IMPA2	3613
		KIF1A	547					INPP5J	27124
		KIF26B	55083					IQGAP3	128239
		KIF2C	11004					IRX1	79192
		KIF4A	24137					IRX2	153572
		KL	9365					IRX5	10265
		KLHL3	26249					ISLR	3671
		KLK1	3816					ITGB3	3690
		KMO	8564					ITGB6	3694
		KNG1	3827					ITGB8	3696
		KRTAP19-8	728299					ITLN1	55600
		KRTAP5-8	57830					IYD	389434
		L1CAM	3897					KCNG1	3755
		LAD1	3898					KCNH6	81033
		LAMP5	24141					KCNIP4	80333
		LDHD	197257					KCNJ1	3758
		LGALS1	3956					KCNJ10	3766
		LGALS2	3957					KCNJ13	3769
		LGSN	51557					KCNJ15	3772
		LHFPL2	10184					KCNJ16	3773
		LHX1	3975					KCNJ3	3760
		LIPC	3990					KCNK2	3776
		LLGL2	3993					KCNK5	8645
		LMNB1	4001					KCNQ1	3784
		LMNTD2	256329					KDF1	126695
		LNX1	84708					KHK	3795
		LOXL2	4017					KIAA0101	101748248
		LPIN3	64900					KIF12	113220
		LRFN5	145581					KIF13B	23303
		LRRC17	10234					KIF14	9928
		LRRN1	57633					KIF15	56992
		LSP1	4046					KIF16B	55614
		LTBP1	4052					KIF1A	547
		LY6H	4062					KIF26B	55083
		LZTS1	11178					KIF2C	11004
		LZTS3	9762					KIF4A	24137
		MACC1	346389					KL	9365
		MAGED4B	81557					KLHL3	26249
		MAGEL2	54551					KLK1	3816
		MAGIX	79917					KMO	8564
		MAL	4118					KNG1	3827
		MAL2	114569					KRT7	3855
		MAOB	4129					KRTAP19-8	728299
		MAP7	9053					KRTAP5-8	57830
		MAPT	4137					L1CAM	3897
		MARCKS	4082					LAD1	3898
		MARCKSL1	65108					LAMA4	3910
		MARVELD1	83742					LAMP5	24141
		MCCD1	401250					LDHD	197257
		MDK	4192					LGALS1	3956
		MECOM	2122					LGALS2	3957
		MELK	9833					LGSN	51557
		MEX3B	84206					LHFPL2	10184
		MFAP2	4237					LHX1	3975
		MFAP3L	9848					LIPC	3990
		MIA2	4253					LLGL2	3993
		MIOX	55586					LMNB1	4001
		MKI67	4288					LMNTD2	256329
		MLLT11	10962					LNX1	84708
		MLXIPL	51085					LOXL2	4017
		MME	4311					LPIN3	64900
		MMP11	4320					LRFN5	145581
		MMP23B	8510					LRRC17	10234
		MMP24	10893					LRRN1	57633
		MND1	84057					LSP1	4046
		MOGAT1	116255					LTBP1	4052
		MPC1	51660					LY6H	4062
		MPPED2	744					LYPD1	116372
		MRC2	9902					LZTS1	11178
		MS4A4A	51338					LZTS3	9762
		MSRA	4482					MACC1	346389
		MT1A	4489					MAGED4B	81557
		MT1B	4490					MAGEL2	54551
		MT1E	4493					MAGIX	79917
		MT1F	4494					MAL	4118
		MT1G	4495					MAL2	114569
		MT1H	4496					MAOA	4128
		MT1M	4499					MAOB	4129
		MT1X	4501					MAP1B	4131
		MTRNR2L10	100463488					MAP7	9053
		MTRNR2L3	100462983					MAPT	4137
		MTRNR2L7	100288485					MARCKS	4082
		MTRNR2L8	100463486					MARCKSL1	65108
		MTRNR2L9	100463487					MARVELD1	83742
		MTURN	222166					MCCD1	401250
		MUC15	143662					MDK	4192
		MUC20	200958					MECOM	2122
		MUC6	4588					MEIS1	4211
		MYB	4602					MELK	9833
		MYL3	4634					MEX3B	84206
		MYOM3	127294					MFAP2	4237
		NAPSA	9476					MFAP3L	9848
		NAT8	9027					MIA2	4253
		NCCRP1	342897					MIOX	55586
		NDC80	10403					MKI67	4288
		NDRG1	10397					MLLT11	10962
		NEBL	10529					MLXIPL	51085
		NEDD4L	23327					MME	4311
		NELL1	4745					MMP11	4320
		NFATC4	4776					MMP23B	8510
		NMU	10874					MMP24	10893
		NPHS1	4868					MND1	84057
		NPHS2	7827					MOGAT1	116255
		NPNT	255743					MPC1	51660
		NPR3	4883					MPPED2	744
		NPTX2	4885					MRC2	9902
		NQO2	4835					MS4A4A	51338
		NR0B2	8431					MSRA	4482
		NR1H4	9971					MST1	4485
		NR1I3	9970					MT1A	4489
		NTM	50863					MT1B	4490
		NTN4	59277					MT1E	4493
		NTNG1	22854					MT1F	4494
		NUAK2	81788					MT1G	4495
		NUSAP1	51203					MT1H	4496
		OGDHL	55753					MT1M	4499
		OIP5	11339					MT1X	4501
		OLFM4	10562					MTRNR2L10	100463488
		OLFML2B	25903					MTRNR2L3	100462983
		OLIG1	116448					MTRNR2L7	100288485
		OR5L2	26338					MTRNR2L8	100463486
		OVOL1	5017					MTRNR2L9	100463487
		OVOL2	58495					MTURN	222166
		OXER1	165140					MUC1	4582
		PALM3	342979					MUC15	143662
		PANK1	53354					MUC20	200958
		PAQR5	54852					MUC6	4588
		PARD6B	84612					MYB	4602
		PBLD	64081					MYL3	4634
		PCCA	5095					MYOM3	127294
		PCDH1	5097					NAPSA	9476
		PCDH18	54510					NAT8	9027
		PCK1	5105					NCAM1	4684
		PCK2	5106					NCCRP1	342897
		PCOLCE2	26577					NDC80	10403
		PCP2	126006					NDRG1	10397
		PDE10A	10846					NEBL	10529
		PDE8B	8622					NEDD4L	23327
		PDGFRL	5157					NELL1	4745
		PDLIM3	27295					NFATC4	4776
		PDZD3	79849					NMU	10874
		PDZK1	5174					NNAT	4826
		PDZK1IP1	10158					NPHS1	4868
		PEBP1	5037					NPHS2	7827
		PEPD	5184					NPNT	255743
		PERP	64065					NPR3	4883
		PGF	5228					NPTX2	4885
		PHYH	5264					NQO2	4835
		PI16	221476					NR0B2	8431
		PIANP	196500					NR1H4	9971
		PIF1	80119					NR1I3	9970
		PIGR	5284					NTM	50863
		PIPOX	51268					NTN4	59277
		PLA2G7	7941					NTNG1	22854
		PLA2R1	22925					NUAK2	81788
		PLCD4	84812					NUSAP1	51203
		PLCL1	5334					OGDHL	55753
		PLEKHA5	54477					OIP5	11339
		PLG	5340					OLFM4	10562
		PLIN4	729359					OLFML2B	25903
		PLIN5	440503					OLIG1	116448
		PNP	4860					OR5L2	26338
		PNPLA3	80339					OVOL1	5017
		PODXL	5420					OVOL2	58495
		PPARA	5465					OXER1	165140
		PPARGC1A	10891					PAH	5053
		PPP1R18	170954					PALM3	342979
		PPP1R1A	5502					PANK1	53354
		PRAME	23532					PAQR5	54852
		PRC1	9055					PARD6B	84612
		PRDM16	63976					PBLD	64081
		PRKCB	5579					PCCA	5095
		PROC	5624					PCDH1	5097
		PRODH2	58510					PCDH18	54510
		PROM2	150696					PCK1	5105
		PRR15L	79170					PCK2	5106
		PRR35	146325					PCOLCE2	26577
		PRSS8	5652					PCP2	126006
		PTGER1	5731					PDE10A	10846
		PTGER3	5733					PDE8B	8622
		PTGFR	5737					PDGFRL	5157
		PTGFRN	5738					PDLIM3	27295
		PTGIS	5740					PDZD3	79849
		PTGS1	5742					PDZK1	5174
		PTH1R	5745					PDZK1IP1	10158
		PTPRO	5800					PEBP1	5037
		PTPRQ	374462					PEPD	5184
		PTTG1	9232					PERP	64065
		PTTG2	10744					PGF	5228
		PVALB	5816					PHYH	5264
		PXDN	7837					PI16	221476
		PYCR1	5831					PIANP	196500
		RAB11FIP5	26056					PIF1	80119
		RAB3IP	117177					PIGR	5284
		RAD51	5888					PIPOX	51268
		RALYL	138046					PLA2G7	7941
		RANBP3L	202151					PLA2R1	22925
		RAPGEF3	10411					PLCD4	84812
		RASAL1	8437					PLCG2	5336
		RASD1	51655					PLCL1	5334
		RASSF2	9770					PLEKHA5	54477
		RBKS	64080					PLG	5340
		RBM47	54502					PLIN4	729359
		RBP4	5950					PLIN5	440503
		RBP5	83758					PNP	4860
		RCAN2	10231					PNPLA3	80339
		RDH12	145226					PODXL	5420
		REEP6	92840					PPARA	5465
		REN	5972					PPARGC1A	10891
		RGN	9104					PPP1R18	170954
		RGS4	5999					PPP1R1A	5502
		RHBG	57127					PRAME	23532
		RHCG	51458					PRC1	9055
		RHPN2	85415					PRDM16	63976
		RNF152	220441					PRKCB	5579
		RNF175	285533					PROC	5624
		RNF183	138065					PRODH2	58510
		RNF186	54546					PROM2	150696
		ROR2	4920					PRR15L	79170
		RORC	6097					PRR35	146325
		RRAD	6236					PRSS8	5652
		RSPO3	84870					PTGER1	5731
		S100A14	57402					PTGER3	5733
		S100A2	6273					PTGFR	5737
		S100A6	6277					PTGFRN	5738
		SACS	26278					PTGIS	5740
		SAMD12	401474					PTGS1	5742
		SCD	6319					PTH1R	5745
		SCD5	79966					PTPRO	5800
		SCG5	6447					PTPRQ	374462
		SCGB1D1	10648					PTTG1	9232
		SCGB1D2	10647					PTTG2	10744
		SCIN	85477					PVALB	5816
		SCNN1A	6337					PXDN	7837
		SCNN1B	6338					PYCR1	5831
		SCNN1G	6340					RAB11FIP5	26056
		SDC4	6385					RAB17	64284
		SERPINA5	5104					RAB25	57111
		SERPINA6	866					RAB3IP	117177
		SFRP2	6423					RAD51	5888
		SGK2	10110					RALYL	138046
		SH3GL2	6456					RANBP3L	202151
		SHANK2	22941					RAPGEF3	10411
		SHMT1	6470					RASAL1	8437
		SIAE	54414					RASD1	51655
		SIM1	6492					RASSF2	9770
		SKA3	221150					RBKS	64080
		SLC12A1	6557					RBM47	54502
		SLC12A3	6559					RBP1	5947
		SLC13A1	6561					RBP4	5950
		SLC13A3	64849					RBP5	83758
		SLC16A12	387700					RCAN2	10231
		SLC16A4	9122					RDH12	145226
		SLC16A5	9121					REEP6	92840
		SLC16A7	9194					REN	5972
		SLC16A9	220963					RGMA	56963
		SLC17A1	6568					RGN	9104
		SLC17A3	10786					RGS4	5999
		SLC19A3	80704					RHBG	57127
		SLC1A1	6505					RHCG	51458
		SLC22A11	55867					RHPN2	85415
		SLC22A12	116085					RNF152	220441
		SLC22A13	9390					RNF175	285533
		SLC22A6	9356					RNF183	138065
		SLC22A7	10864					RNF186	54546
		SLC22A8	9376					ROR2	4920
		SLC23A1	9963					RORC	6097
		SLC23A3	151295					RRAD	6236
		SLC25A23	79085					RSPO3	84870
		SLC25A4	291					S100A14	57402
		SLC26A4	5172					S100A2	6273
		SLC26A7	115111					S100A6	6277
		SLC26A9	115019					SACS	26278
		SLC27A2	11001					SAMD12	401474
		SLC28A1	9154					SCD	6319
		SLC30A2	7780					SCD5	79966
		SLC30A3	7781					SCG5	6447
		SLC34A1	6569					SCGB1D1	10648
		SLC34A3	142680					SCGB1D2	10647
		SLC36A2	153201					SCIN	85477
		SLC38A11	151258					SCNN1A	6337
		SLC39A5	283375					SCNN1B	6338
		SLC3A1	6519					SCNN1G	6340
		SLC44A3	126969					SDC1	6382
		SLC44A4	80736					SDC4	6385
		SLC47A1	55244					SERPINA5	5104
		SLC47A2	146802					SERPINA6	866
		SLC4A1	6521					SFRP2	6423
		SLC4A11	83959					SGK2	10110
		SLC4A4	8671					SH3GL2	6456
		SLC4A9	83697					SHANK2	22941
		SLC52A3	113278					SHMT1	6470
		SLC5A10	125206					SIAE	54414
		SLC5A11	115584					SIM1	6492
		SLC5A2	6524					SIX1	6495
		SLC5A3	6526					SIX2	10736
		SLC6A12	6539					SKA3	221150
		SLC6A13	6540					SLC12A1	6557
		SLC6A19	340024					SLC12A3	6559
		SLC7A11	23657					SLC13A1	6561
		SLC7A7	9056					SLC13A3	64849
		SLC7A9	11136					SLC16A12	387700
		SLC8A1	6546					SLC16A4	9122
		SLCO4C1	353189					SLC16A5	9121
		SMIM24	284422					SLC16A7	9194
		SMIM5	643008					SLC16A9	220963
		SMTNL2	342527					SLC17A1	6568
		SNCAIP	9627					SLC17A3	10786
		SORD	6652					SLC19A3	80704
		SOST	50964					SLC1A1	6505
		SOSTDC1	25928					SLC22A11	55867
		SOWAHA	134548					SLC22A12	116085
		SOX11	6664					SLC22A13	9390
		SOX6	55553					SLC22A2	6582
		SPINK1	6690					SLC22A6	9356
		SPINT1	6692					SLC22A7	10864
		SPNS2	124976					SLC22A8	9376
		SPR	6697					SLC23A1	9963
		SPTBN2	6712					SLC23A3	151295
		SPTLC3	55304					SLC25A23	79085
		SPX	80763					SLC25A4	291
		SSTR2	6752					SLC26A4	5172
		ST6GAL2	84620					SLC26A7	115111
		ST8SIA4	7903					SLC26A9	115019
		SUGCT	79783					SLC27A2	11001
		SULT1C2	6819					SLC28A1	9154
		SUSD2	56241					SLC30A2	7780
		SYNE2	23224					SLC30A3	7781
		SYT1	6857					SLC34A1	6569
		SYT13	57586					SLC34A3	142680
		TACSTD2	4070					SLC36A2	153201
		TCEA3	6920					SLC38A11	151258
		TCF4	6925					SLC39A5	283375
		TDGF1	6997					SLC3A1	6519
		TEK	7010					SLC44A3	126969
		TET1	80312					SLC44A4	80736
		TFAP2B	7021					SLC47A1	55244
		TFCP2L1	29842					SLC47A2	146802
		TGFB3	7043					SLC4A1	6521
		THSD7A	221981					SLC4A11	83959
		TINAG	27283					SLC4A4	8671
		TM4SF5	9032					SLC4A9	83697
		TMC4	147798					SLC52A3	113278
		TMEM116	89894					SLC5A10	125206
		TMEM125	128218					SLC5A11	115584
		TMEM132A	54972					SLC5A2	6524
		TMEM150C	441027					SLC5A3	6526
		TMEM174	134288					SLC6A12	6539
		TMEM176A	55365					SLC6A13	6540
		TMEM207	131920					SLC6A19	340024
		TMEM213	155006					SLC7A11	23657
		TMEM27	418622					SLC7A7	9056
		TMEM30B	161291					SLC7A9	11136
		TMEM37	140738					SLC8A1	6546
		TMEM45A	55076					SLCO4C1	353189
		TMEM45B	120224					SMIM24	284422
		TMEM52B	120939					SMIM5	643008
		TMEM59L	25789					SMTNL2	342527
		TMEM61	199964					SNCAIP	9627
		TMPRSS2	7113					SORD	6652
		TOP2A	7153					SOST	50964
		TOX3	27324					SOSTDC1	25928
		TPPP	11076					SOWAHA	134548
		TRIL	9865					SOX11	6664
		TRIM10	10107					SOX6	55553
		TRIM15	89870					SPINK1	6690
		TRIM50	135892					SPINT1	6692
		TRIM63	84676					SPNS2	124976
		TROAP	10024					SPR	6697
		TRPM2	7226					SPTBN2	6712
		TRPM3	80036					SPTLC3	55304
		TRPM6	140803					SPX	80763
		TRPV6	55503					SSTR2	6752
		TSHZ2	128553					ST6GAL2	84620
		TSPAN1	10103					ST8SIA4	7903
		TSPAN12	23554					SUGCT	79783
		TSPAN33	340348					SULT1C2	6819
		TST	7263					SUSD2	56241
		TUBA4A	7277					SYNE2	23224
		TUBB	203068					SYT1	6857
		TXLNB	167838					SYT13	57586
		TYMS	7298					TACSTD2	4070
		TYRP1	7306					TCEA3	6920
		UBE2C	11065					TCF4	6925
		UGT1A6	54578					TDGF1	6997
		UGT1A8	54576					TEK	7010
		UGT2A2	574537					TET1	80312
		UGT2B10	7365					TFAP2B	7021
		UGT2B11	10720					TFCP2L1	29842
		UGT2B7	7364					TGFB3	7043
		UGT8	7368					THSD7A	221981
		UHRF1	29128					TINAG	27283
		UMOD	7369					TM4SF5	9032
		UNC5B	219699					TMC4	147798
		UNC5CL	222643					TMEM116	89894
		UPB1	51733					TMEM125	128218
		UPP2	151531					TMEM132A	54972
		USH1C	10083					TMEM150C	441027
		VASH1	22846					TMEM174	134288
		VAV3	10451					TMEM176A	55365
		VDR	7421					TMEM207	131920
		VEPH1	79674					TMEM213	155006
		VIL1	7429					TMEM27	418622
		VTCN1	79679					TMEM30B	161291
		VWCE	220001					TMEM37	140738
		VWF	7450					TMEM45A	55076
		WDR72	256764					TMEM45B	120224
		WFDC2	10406					TMEM52B	120939
		WNK4	65266					TMEM59L	25789
		WWC1	23286					TMEM61	199964
		ZDHHC11	79844					TMPRSS2	7113
		ZNF157	7712					TOP2A	7153
		ZNF469	84627					TOX3	27324
		ZNF730	100129543					TPPP	11076
								TPX2	22974
								TRAIP	10293
								TRIL	9865
								TRIM10	10107
								TRIM15	89870
								TRIM50	135892
								TRIM63	84676
								TROAP	10024
								TRPM2	7226
								TRPM3	80036
								TRPM6	140803
								TRPV6	55503
								TSHZ2	128553
								TSPAN1	10103
								TSPAN12	23554
								TSPAN33	340348
								TST	7263
								TUBA4A	7277
								TUBB	203068
								TXLNB	167838
								TYMS	7298
								TYRP1	7306
								UBE2C	11065
								UGT1A6	54578
								UGT1A8	54576
								UGT2A2	574537
								UGT2B10	7365
								UGT2B11	10720
								UGT2B7	7364
								UGT8	7368
								UHRF1	29128
								UMOD	7369
								UNC5B	219699
								UNC5CL	222643
								UPB1	51733
								UPP2	151531
								USH1C	10083
								VASH1	22846
								VAV3	10451
								VCAN	1462
								VDR	7421
								VEGFA	7422
								VEPH1	79674
								VIL1	7429
								VTCN1	79679
								VWCE	220001
								VWF	7450
								WDR72	256764
								WFDC2	10406
								WNK4	65266
								WWC1	23286
								ZDHHC11	79844
								ZNF157	7712
								ZNF469	84627
								ZNF730	100129543
